# Supplementary material for: P2X Purinergic Receptors Are Multisensory Detectors for Micro-Environmental Stimuli That Control Migration of Tumoral Endothelium
Source: Cancers (Basel). 2022 May 31;14(11):2743. doi: 10.3390/cancers14112743 (PMC9179260; doi:10.3390/cancers14112743)
Supplement: Supplementary file 1 [file cancers-14-02743-s001.zip]

Archive with 1 entries (1 files):
- cancers-1753459-supplementary.pdf
